# Supplementary material for: Double-Chain Cationic Surfactants: Swelling, Structure, Phase Transitions and Additive Effects
Source: Molecules. 2021 Jun 28;26(13):3946. doi: 10.3390/molecules26133946 (PMC8271693; doi:10.3390/molecules26133946)
Supplement: Supplementary file 1 [file molecules-26-03946-s001.zip]

Archive with 1 entries (1 files):
- molecules-1237418-supplementary.pdf
